# Supplementary material for: Inconspicuous breeding coloration to conceal eggs during mouthbrooding in male cardinalfish
Source: iScience. 2024 Dec 12;27(12):111490. doi: 10.1016/j.isci.2024.111490 (PMC11700633; doi:10.1016/j.isci.2024.111490)
Supplement: Table S1. DEG list of 7 days MT treatment — Only annotated genes were listed, related to Figure 4 [file mmc2.xlsx]

## Sheet: Sheet1
Table S1. DEG list of 7day MT treatment. Only annotated genes were listed, related to Figure 4.
Trinity gene ID	RefseqID	Annotation by blastn against Sphaeramia orbicularis transcriptome	logFC	logCPM	FDR	Manual curation of name by using ORTHOSCOPE
TRINITY_DN647_c0_g4	XM_030132569.1	transcription factor AP-1-like (LOC115418180), mRNA	7.32323	3.88727	2.79e-37
TRINITY_DN11431_c0_g1	XM_030161218.1	GREB1 like retinoic acid receptor coactivator (greb1l), transcript variant X7, mRNA	4.18283	4.65739	8.54e-24
TRINITY_DN2104_c0_g1	XM_030162551.1	coagulation factor XIII A chain (f13a1), mRNA	5.37009	5.70541	8.79e-17
TRINITY_DN2006_c0_g1	XM_030126151.1	interferon alpha-inducible protein 27-like protein 2A (LOC115413359), mRNA	2.45634	6.39607	2.31e-11
TRINITY_DN831_c3_g4	XM_030121943.1	LARGE xylosyl- and glucuronyltransferase 2 (LOC115410313), transcript variant X4, mRNA	2.87947	4.40591	1.21e-09
TRINITY_DN86_c0_g1	XM_030126148.1	interferon alpha-inducible protein 27-like protein 2A (LOC115413357), mRNA	2.16238	7.19444	1.21e-09
TRINITY_DN1517_c0_g1	XM_030124271.1	sacsin-like (LOC115411966), mRNA	3.26132	7.61026	1.45e-09
TRINITY_DN524_c8_g1	XM_030141120.1	potassium voltage-gated channel subfamily A member 1-like (LOC115424038), mRNA	-2.14284	5.77887	2.35e-09
TRINITY_DN4677_c0_g2	XM_030126923.1	actin, alpha cardiac (LOC115413816), mRNA	2.71876	6.02432	3.44e-09
TRINITY_DN871_c0_g1	XM_030121900.1	SNF8 subunit of ESCRT-II (snf8), mRNA	-1.87688	9.24418	6.12e-09
TRINITY_DN7046_c0_g1	XM_030137200.1	uncharacterized oxidoreductase YjmC-like (LOC115421349), mRNA	1.92067	6.81039	4.71e-08
TRINITY_DN2928_c0_g1	XM_030146644.1	uncharacterized LOC115427904 (LOC115427904), mRNA	2.55837	5.21466	5.1e-08
TRINITY_DN4115_c0_g1	XM_030135434.1	purine nucleoside phosphorylase-like (LOC115420180), transcript variant X2, mRNA	4.23982	4.51283	8.35e-08	pnp4a
TRINITY_DN3942_c0_g1	XM_030128783.1	ALK and LTK ligand 1-like (LOC115415268), mRNA	3.72674	2.52421	9.27e-08	alkal2a
TRINITY_DN5124_c6_g1	XM_030146742.1	potassium voltage-gated channel subfamily Q member 4 (kcnq4), mRNA	-1.95788	4.95083	1.41e-07
TRINITY_DN6705_c0_g2	XM_030131114.1	SECIS binding protein 2 like (secisbp2l), transcript variant X5, mRNA	2.30361	4.19535	2.94e-07
TRINITY_DN381_c18_g1	XM_030147478.1	NACHT, LRR and PYD domains-containing protein 3-like (LOC115428433), mRNA	2.14787	5.79517	3.17e-07
TRINITY_DN7558_c0_g1	XM_030156900.1	kelch like family member 31 (klhl31), mRNA	-1.66446	7.78584	4.25e-07
TRINITY_DN2861_c4_g2	XM_030156900.1	kelch like family member 31 (klhl31), mRNA	-1.56256	9.95075	1.03e-06
TRINITY_DN11511_c0_g1	XM_030137006.1	transcription factor SOX-6-like (LOC115421220), transcript variant X3, mRNA	2.42436	4.13182	1.06e-06
TRINITY_DN29544_c0_g1	XM_030151446.1	four and a half LIM domains protein 2-like (LOC115431214), transcript variant X1, mRNA	4.36166	2.8139	1.2e-06	fhl2b
TRINITY_DN8184_c0_g1	XM_030150576.1	hemopexin-like (LOC115430512), mRNA	4.4353	2.14099	1.42e-06
TRINITY_DN8322_c0_g1	XM_030157837.1	protein asteroid homolog 1-like (LOC115435425), mRNA	3.59552	3.74183	3.81e-06
TRINITY_DN156480_c0_g1	XM_030153839.1	ubiquitin specific peptidase 28 (usp28), transcript variant X1, mRNA	-1.67419	8.40374	4.62e-06
TRINITY_DN720_c0_g3	XR_003937230.1	THO complex 2 (thoc2), transcript variant X4, misc_RNA	2.43541	4.77124	5.29e-06
TRINITY_DN980_c0_g1	XR_003935016.1	uncharacterized LOC115416718 (LOC115416718), ncRNA	1.69115	6.79492	7.24e-06
TRINITY_DN2115_c0_g1	XM_030132928.1	regulator of G-protein signaling 4-like (LOC115418442), mRNA	2.19184	4.37876	8.4e-06
TRINITY_DN31930_c0_g1	XM_030159041.1	NLR family CARD domain-containing protein 3-like (LOC115436245), mRNA	-3.33285	2.87814	9.02e-06
TRINITY_DN12101_c0_g1	XM_030135574.1	protein tyrosine phosphatase receptor type Q (ptprq), mRNA	-2.05914	4.37948	1.11e-05
TRINITY_DN375_c1_g1	XM_030135483.1	ATP-dependent 6-phosphofructokinase, muscle type-like (LOC115420215), mRNA	-1.58577	8.83096	1.44e-05
TRINITY_DN4_c0_g2	XM_030135083.1	cullin-associated NEDD8-dissociated protein 1-like (LOC115419986), mRNA	-1.48834	7.64854	1.44e-05
TRINITY_DN5373_c0_g1	XM_030140025.1	angiopoietin like 7 (angptl7), mRNA	1.94364	8.34014	1.44e-05
TRINITY_DN67333_c0_g1	XM_030122284.1	stonustoxin subunit beta-like (LOC115410583), mRNA	-2.55934	6.76421	1.44e-05
TRINITY_DN6293_c0_g1	XM_030130515.1	probable E3 ubiquitin-protein ligase HERC3 (LOC115416668), mRNA	2.83099	4.03032	1.48e-05
TRINITY_DN621_c26_g2	XM_030163141.1	uncharacterized LOC115439314 (LOC115439314), mRNA	-2.1855	3.68565	1.96e-05
TRINITY_DN690_c4_g1	XM_030129504.1	alpha-taxilin-like (LOC115415852), transcript variant X3, mRNA	-1.58297	8.83079	2.34e-05
TRINITY_DN3050_c9_g1	XM_030129503.1	alpha-taxilin-like (LOC115415852), transcript variant X2, mRNA	-1.44814	10.4169	2.59e-05
TRINITY_DN82548_c0_g1	XM_030153813.1	DnaJ heat shock protein family (Hsp40) member B13 (dnajb13), mRNA	2.79483	2.23114	2.82e-05
TRINITY_DN832_c5_g2	XM_030159429.1	arylsulfatase I-like (LOC115436560), transcript variant X4, mRNA	2.70091	2.47209	3.65e-05
TRINITY_DN3524_c0_g1	XM_030133935.1	NFX1-type zinc finger-containing protein 1-like (LOC115419262), mRNA	2.04766	5.76896	3.77e-05
TRINITY_DN259_c2_g1	XM_030148686.1	GTPase IMAP family member 9-like (LOC115429078), mRNA	2.52441	2.30422	4e-05
TRINITY_DN1054_c0_g1	XM_030148285.1	ubiquitin specific peptidase 18 (usp18), transcript variant X2, mRNA	2.23224	3.95014	4.83e-05
TRINITY_DN133_c9_g1	XM_030135534.1	C-type lectin domain family 4 member M-like (LOC115420226), transcript variant X1, mRNA	1.5211	5.77535	6.29e-05
TRINITY_DN173753_c0_g1	XM_030141252.1	tripartite motif-containing protein 16-like (LOC115424149), mRNA	-3.74467	2.59065	6.29e-05
TRINITY_DN2806_c0_g1	XM_030158507.1	myelin-associated glycoprotein-like (LOC115435893), transcript variant X2, mRNA	3.00781	3.04804	6.29e-05
TRINITY_DN610_c6_g1	XM_030124514.1	kelch like family member 23 (klhl23), mRNA	-1.49793	4.679	6.29e-05
TRINITY_DN9722_c0_g1	XM_030132036.1	voltage-dependent calcium channel beta subunit-associated regulatory protein-like (LOC115417863), transcript variant X2, mRNA	3.7351	1.29713	7.58e-05
TRINITY_DN3466_c0_g1	XM_030129906.1	protein MTSS 1-like (LOC115416185), mRNA	-1.44323	6.7207	8.33e-05
TRINITY_DN18954_c1_g1	XM_030121943.1	LARGE xylosyl- and glucuronyltransferase 2 (LOC115410313), transcript variant X4, mRNA	3.59585	1.66552	8.62e-05
TRINITY_DN3459_c0_g1	XM_030148958.1	GTPase IMAP family member 9-like (LOC115429471), transcript variant X2, mRNA	1.52053	5.81277	8.62e-05
TRINITY_DN3965_c0_g3	XM_030137210.1	mannose-binding protein C-like (LOC115421356), mRNA	1.43197	4.74119	8.62e-05
TRINITY_DN3313_c0_g1	XM_030153140.1	probable E3 ubiquitin-protein ligase HERC6 (LOC115432248), mRNA	2.2688	4.22411	0.000112239
TRINITY_DN142756_c0_g1	XM_030135679.1	proline-rich transmembrane protein 4-like (LOC115420442), transcript variant X1, mRNA	-2.43916	2.20496	0.0001169
TRINITY_DN14962_c0_g1	XM_030135656.1	arginine vasopressin receptor 1A (avpr1a), mRNA	2.79317	4.10881	0.000117424
TRINITY_DN957_c0_g1	XM_030159744.1	supervillin-like (LOC115436804), transcript variant X1, mRNA	-1.58287	8.26988	0.000117424
TRINITY_DN59696_c0_g1	XM_030126812.1	SIX homeobox 1 (six1), mRNA	-1.28079	6.72735	0.000156609
TRINITY_DN4571_c0_g1	XM_030122545.1	protein NO VEIN-like (LOC115410762), transcript variant X2, mRNA	1.76297	6.38936	0.000163655
TRINITY_DN5304_c0_g1	XM_030161853.1	ankyrin-2-like (LOC115438313), transcript variant X5, mRNA	-1.6632	6.00475	0.000163655
TRINITY_DN1574_c4_g4	XM_030121424.1	tumor protein p53-inducible nuclear protein 2-like (LOC115410016), mRNA	-1.55923	4.13903	0.000168499
TRINITY_DN4692_c1_g1	XM_030128356.1	estrogen receptor beta-like (LOC115414970), mRNA	2.4205	4.68295	0.000168499
TRINITY_DN4957_c3_g1	XM_030152339.1	1,4-alpha-glucan branching enzyme 1 (gbe1), mRNA	-1.29937	6.34912	0.000168499
TRINITY_DN5287_c1_g1	XM_030143904.1	metal transporter CNNM4-like (LOC115425995), mRNA	-1.39592	4.37371	0.000168499
TRINITY_DN397_c5_g1	XM_030134511.1	peptidyl-prolyl cis-trans isomerase FKBP5-like (LOC115419624), mRNA	1.90806	7.05242	0.000181538
TRINITY_DN105174_c0_g1	XM_030134888.1	ninjurin-1-like (LOC115419843), mRNA	2.23463	2.26938	0.000194594
TRINITY_DN4062_c0_g1	XM_030141377.1	DExH-box helicase 58 (dhx58), transcript variant X3, mRNA	1.69252	4.97928	0.000253344
TRINITY_DN9327_c0_g1	XM_030143904.1	metal transporter CNNM4-like (LOC115425995), mRNA	-1.37479	4.24688	0.000253344
TRINITY_DN2059_c6_g2	XM_030147951.1	TWIST neighbor (twistnb), mRNA	-1.91214	3.40097	0.000257479
TRINITY_DN113568_c0_g2	XM_030123728.1	coagulation factor XIII A chain-like (LOC115411538), mRNA	3.28411	2.2485	0.000291586
TRINITY_DN89702_c0_g1	XM_030137124.1	kelch-like protein 42 (LOC115421308), mRNA	-4.20206	0.71096	0.000291586
TRINITY_DN7158_c0_g1	XM_030148227.1	receptor-transporting protein 3-like (LOC115428955), transcript variant X2, mRNA	1.9963	2.88753	0.000307861
TRINITY_DN10551_c0_g1	XM_030132928.1	regulator of G-protein signaling 4-like (LOC115418442), mRNA	2.32748	2.8943	0.000315069
TRINITY_DN14158_c0_g1	XM_030154173.1	zinc finger and BTB domain containing 16 (zbtb16), mRNA	2.15869	3.09977	0.000315069
TRINITY_DN2364_c0_g2	XM_030139174.1	sodium-coupled neutral amino acid transporter 3-like (LOC115422699), mRNA	-1.71361	4.50915	0.000315069
TRINITY_DN4096_c1_g1	XM_030125967.1	axoneme-associated protein mst101(2)-like (LOC115413234), mRNA	-1.53257	5.25627	0.00031566
TRINITY_DN5103_c0_g3	XM_030141334.1	uncharacterized LOC115424214 (LOC115424214), mRNA	-1.19609	7.33891	0.000317622
TRINITY_DN8242_c0_g1	XM_030126191.1	pancreatic secretory granule membrane major glycoprotein GP2-like (LOC115413389), mRNA	-2.08289	2.28314	0.000334556
TRINITY_DN7247_c0_g1	XM_030131357.1	regulator of G-protein signaling 5-like (LOC115417437), transcript variant X1, mRNA	1.53798	6.77394	0.000373937
TRINITY_DN5655_c0_g1	XM_030147571.1	glycoprotein nmb (gpnmb), transcript variant X1, mRNA	1.89376	4.2495	0.000387705	gpnmb
TRINITY_DN4382_c0_g1	XM_030150988.1	myosin XVIIIB (myo18b), transcript variant X1, mRNA	-1.3743	10.085	0.000411474
TRINITY_DN35852_c0_g1	XM_030158200.1	membrane-spanning 4-domains subfamily A member 15-like (LOC115435636), transcript variant X2, mRNA	-2.45637	3.08618	0.000419477
TRINITY_DN1193_c2_g1	XM_030131313.1	interferon-induced protein 44-like (LOC115417409), mRNA	2.49246	2.29425	0.000455638
TRINITY_DN1776_c1_g1	XM_030149959.1	glutathione hydrolase 5 proenzyme-like (LOC115430073), mRNA	1.25657	6.25751	0.00047193
TRINITY_DN3300_c0_g2	XM_030129177.1	ankyrin repeat and SOCS box protein 2-like (LOC115415560), transcript variant X2, mRNA	-1.75884	5.10911	0.000488628
TRINITY_DN1722_c1_g1	XM_030162391.1	aminoacyl tRNA synthase complex-interacting multifunctional protein 1-like (LOC115438641), transcript variant X1, mRNA	-1.29299	7.81699	0.000505857
TRINITY_DN21339_c0_g1	XM_030147981.1	NACHT, LRR and PYD domains-containing protein 12-like (LOC115428765), transcript variant X5, mRNA	-2.74593	2.22134	0.000556321
TRINITY_DN2198_c0_g1	XM_030130829.1	microtubule associated monooxygenase, calponin and LIM domain containing 2 (mical2), transcript variant X7, mRNA	-1.26002	6.78907	0.000556321
TRINITY_DN2251_c1_g1	XM_030144356.1	leucine rich repeat transmembrane neuronal 4 (lrrtm4), transcript variant X1, mRNA	-2.25042	2.31226	0.000556321
TRINITY_DN4173_c1_g1	XM_030153682.1	DnaJ heat shock protein family (Hsp40) member C18 (dnajc18), mRNA	-1.25629	4.97675	0.000556321
TRINITY_DN6091_c0_g1	XM_030157966.1	xin actin-binding repeat-containing protein 2-like (LOC115435495), transcript variant X3, mRNA	-1.1736	9.46681	0.000556321
TRINITY_DN18872_c0_g1	XM_030162729.1	synaptopodin-2-like (LOC115438866), transcript variant X1, mRNA	-1.18627	9.00289	0.000600878
TRINITY_DN8145_c0_g1	XM_030135704.1	MAPK regulated corepressor interacting protein 2-like (LOC115420457), mRNA	-1.5455	4.32609	0.000671342
TRINITY_DN1463_c0_g1	XM_030161659.1	liver-expressed antimicrobial peptide 2-like (LOC115438214), transcript variant X2, mRNA	2.03935	3.06651	0.000698085
TRINITY_DN346_c1_g1	XM_030123014.1	neutral sphingomyelinase activation associated factor (nsmaf), mRNA	-1.24241	5.4945	0.00070047
TRINITY_DN5657_c0_g1	XM_030147711.1	uncharacterized LOC115428589 (LOC115428589), mRNA	3.25102	1.17008	0.00070047
TRINITY_DN1589_c0_g2	XM_030161059.1	kidney mitochondrial carrier protein 1 (LOC115437734), mRNA	1.21438	4.72631	0.000741771
TRINITY_DN3603_c0_g1	XM_030134569.1	myosin regulatory light chain 2, ventricular/cardiac muscle isoform (LOC115419660), mRNA	1.22745	8.96739	0.000741771
TRINITY_DN13737_c0_g1	XM_030122047.1	zinc finger protein 319-like (LOC115410408), mRNA	-1.16547	6.42995	0.000773451
TRINITY_DN2404_c0_g1	XM_030126139.1	tectonin beta-propeller repeat containing 2 (tecpr2), transcript variant X2, mRNA	-1.19128	5.35739	0.000806193
TRINITY_DN2668_c1_g1	XM_030139987.1	putative helicase mov-10-B.1 (LOC115423215), mRNA	1.22223	4.68282	0.000806193
TRINITY_DN7939_c0_g1	XM_030161045.1	apolipoprotein D-like (LOC115437722), mRNA	2.46732	3.08278	0.000877717	apoDa1
TRINITY_DN7991_c2_g1	XM_030152339.1	1,4-alpha-glucan branching enzyme 1 (gbe1), mRNA	-1.2777	5.22185	0.000882138
TRINITY_DN2092_c0_g4	XM_030125731.1	OX-2 membrane glycoprotein-like (LOC115413014), transcript variant X1, mRNA	1.69247	4.39899	0.000886273
TRINITY_DN629_c3_g1	XM_030139884.1	uncharacterized LOC115423136 (LOC115423136), transcript variant X2, mRNA	2.95338	2.58924	0.000898626
TRINITY_DN1461_c0_g1	XM_030143904.1	metal transporter CNNM4-like (LOC115425995), mRNA	-1.48012	3.91622	0.000988634
TRINITY_DN2244_c0_g2	XM_030160417.1	E3 ubiquitin-protein ligase TRIM63-like (LOC115437208), transcript variant X2, mRNA	-1.71964	6.48629	0.00101523
TRINITY_DN1899_c0_g1	XM_030138057.1	solute carrier family 6 member 8 (slc6a8), transcript variant X1, mRNA	1.61414	5.34884	0.00103261
TRINITY_DN19512_c0_g1	XM_030123728.1	coagulation factor XIII A chain-like (LOC115411538), mRNA	4.40986	9.79264	0.00103261
TRINITY_DN18_c2_g1	XM_030140342.1	myosin heavy chain, fast skeletal muscle (LOC115423500), mRNA	-1.33226	4.88844	0.00107188
TRINITY_DN3630_c0_g1	XM_030162533.1	actin filament associated protein 1 (afap1), transcript variant X2, mRNA	-1.15862	4.68792	0.00110759
TRINITY_DN6670_c2_g2	XM_030128356.1	estrogen receptor beta-like (LOC115414970), mRNA	2.45251	2.68359	0.00118944
TRINITY_DN780_c0_g1	XM_030140788.1	ataxin-2-like protein (LOC115423753), mRNA	-1.24871	6.05288	0.00118944
TRINITY_DN8469_c4_g1	XM_030136546.1	aromatase (LOC115420919), mRNA	1.86276	2.82989	0.00118944
TRINITY_DN12465_c5_g1	XM_030124250.1	titin-like (LOC115411946), mRNA	-1.10772	11.7735	0.00119789
TRINITY_DN26841_c0_g1	XM_030134515.1	myosin heavy chain, fast skeletal muscle-like (LOC115419628), mRNA	-1.20294	8.26256	0.00119789
TRINITY_DN13256_c0_g1	XM_030131656.1	RAS like family 11 member B (rasl11b), mRNA	1.80434	3.98701	0.0012592
TRINITY_DN1602_c0_g1	XM_030143904.1	metal transporter CNNM4-like (LOC115425995), mRNA	-1.25415	5.05004	0.00126462
TRINITY_DN831_c32_g1	XM_030147806.1	FH1/FH2 domain-containing protein 3-like (LOC115428653), transcript variant X4, mRNA	-1.37037	8.52914	0.00129283
TRINITY_DN381_c6_g1	XR_003937580.1	uncharacterized LOC115434702 (LOC115434702), ncRNA	-1.37658	4.6443	0.00129421
TRINITY_DN462_c7_g1	XM_030140342.1	myosin heavy chain, fast skeletal muscle (LOC115423500), mRNA	-1.45033	6.98237	0.00132441
TRINITY_DN2984_c2_g1	XM_030161395.1	endothelin receptor type B-like (LOC115437973), mRNA	1.55417	4.10814	0.00137059	ednrba
TRINITY_DN890_c0_g1	XM_030126705.1	SPARC related modular calcium binding 1 (smoc1), transcript variant X5, mRNA	1.42569	5.50176	0.00137059
TRINITY_DN860_c0_g1	XM_030138444.1	myosin-7B-like (LOC115422238), mRNA	1.46776	5.81054	0.00138689
TRINITY_DN2_c0_g2	XM_030124965.1	nebulin (neb), mRNA	-1.10046	10.3927	0.00145217
TRINITY_DN48262_c0_g2	XM_030124965.1	nebulin (neb), mRNA	-1.12088	10.3827	0.00145785
TRINITY_DN3965_c0_g2	XM_030137202.1	pulmonary surfactant-associated protein D-like (LOC115421350), transcript variant X2, mRNA	1.34955	5.39435	0.00145875
TRINITY_DN729_c0_g4	XM_030138198.1	heat shock 70 kDa protein (LOC115422122), mRNA	1.56694	5.9992	0.00154694
TRINITY_DN1595_c3_g1	XM_030154173.1	zinc finger and BTB domain containing 16 (zbtb16), mRNA	1.60016	3.59961	0.00158722
TRINITY_DN1071_c0_g1	XM_030127027.1	uncharacterized LOC115413892 (LOC115413892), mRNA	-1.54312	3.30575	0.00165016
TRINITY_DN2367_c0_g1	XM_030161734.1	death-associated protein kinase 3-like (LOC115438264), mRNA	-1.59931	5.2256	0.00167682
TRINITY_DN8873_c0_g1	XM_030124965.1	nebulin (neb), mRNA	-1.06883	7.70171	0.00168533
TRINITY_DN35886_c0_g1	XM_030127155.1	complement C1q-like protein 2 (LOC115413994), mRNA	-3.2502	6.46479	0.00174784
TRINITY_DN23942_c0_g2	XM_030142304.1	uncharacterized LOC115424910 (LOC115424910), mRNA	3.15791	2.73289	0.00180571
TRINITY_DN302_c5_g1	XM_030150105.1	MAPK associated protein 1 (mapkap1), transcript variant X2, mRNA	-1.42488	6.03181	0.00180571
TRINITY_DN2809_c0_g1	XM_030146753.1	protein S100-A13-like (LOC115427989), transcript variant X1, mRNA	1.68587	2.71613	0.001837
TRINITY_DN3617_c0_g1	XM_030162348.1	mucin-3A-like (LOC115438614), mRNA	-1.12152	6.54415	0.00198221
TRINITY_DN117_c2_g1	XM_030154884.1	coronin-6-like (LOC115433461), transcript variant X1, mRNA	-1.20413	8.21688	0.00202196
TRINITY_DN17324_c0_g1	XM_030151483.1	numb-like protein (LOC115431243), transcript variant X3, mRNA	2.83778	6.05544	0.00208734
TRINITY_DN6693_c1_g1	XM_030124965.1	nebulin (neb), mRNA	-1.21109	5.04993	0.00209414
TRINITY_DN68057_c0_g2	XM_030134526.1	WD repeat-containing protein 1-like (LOC115419635), mRNA	1.31641	6.2862	0.00221207
TRINITY_DN164808_c0_g1	XM_030126139.1	tectonin beta-propeller repeat containing 2 (tecpr2), transcript variant X2, mRNA	-2.07494	1.95244	0.00225625
TRINITY_DN6393_c0_g1	XM_030148477.1	sulfate anion transporter 1-like (LOC115429205), transcript variant X2, mRNA	-1.41824	4.06473	0.00232845
TRINITY_DN2_c0_g1	XM_030124965.1	nebulin (neb), mRNA	-1.04737	11.6696	0.00238496
TRINITY_DN3054_c2_g1	XM_030143128.1	CCR4-NOT transcription complex subunit 6 like (cnot6l), mRNA	-1.05718	6.46813	0.00241344
TRINITY_DN183_c1_g1	XM_030140935.1	supervillin-like (LOC115423911), transcript variant X2, mRNA	-1.06299	7.7405	0.00253536
TRINITY_DN4336_c0_g1	XM_030147936.1	calcium/calmodulin-dependent protein kinase type II delta 2 chain (LOC115428675), transcript variant X13, mRNA	-1.07834	5.28295	0.00256784
TRINITY_DN26224_c0_g1	XM_030141489.1	Wnt family member 9B (wnt9b), mRNA	-2.93504	1.38702	0.00261825
TRINITY_DN2708_c0_g1	XM_030134252.1	bactericidal permeability-increasing protein-like (LOC115419458), mRNA	1.49368	5.67184	0.00293838
TRINITY_DN2048_c0_g1	XM_030122979.1	retinol dehydrogenase 10 (rdh10), transcript variant X1, mRNA	1.34932	4.02896	0.00294199
TRINITY_DN9667_c1_g1	XM_030156494.1	solute carrier family 2, facilitated glucose transporter member 9-like (LOC115434508), mRNA	3.18753	1.5116	0.00296019
TRINITY_DN5267_c0_g2	XM_030126878.1	beta-taxilin-like (LOC115413788), mRNA	-1.16963	8.55265	0.00296666
TRINITY_DN26461_c1_g1	XM_030139895.1	cellular communication network factor 5 (ccn5), mRNA	2.29587	3.79239	0.00296779
TRINITY_DN20130_c0_g1	XM_030163034.1	potassium voltage-gated channel subfamily A member 7-like (LOC115439231), transcript variant X3, mRNA	-1.81855	2.22643	0.00302903
TRINITY_DN262_c1_g1	XM_030141334.1	uncharacterized LOC115424214 (LOC115424214), mRNA	-1.11614	12.5523	0.00305694
TRINITY_DN181856_c0_g1	XM_030134641.1	class E basic helix-loop-helix protein 40-like (LOC115419694), mRNA	-1.2177	4.38589	0.00324482
TRINITY_DN6007_c0_g1	XM_030139747.1	tumor protein p63 regulated 1 like (tprg1l), mRNA	-1.44114	4.22213	0.00324482
TRINITY_DN6705_c0_g1	XM_030124932.1	chromosome 21 C2orf49 homolog (c21h2orf49), mRNA	1.12306	6.04293	0.0032658
TRINITY_DN74802_c0_g1	XM_030129546.1	dual specificity phosphatase 27, atypical (dusp27), partial mRNA	-1.11077	7.70244	0.00335291
TRINITY_DN690_c2_g1	XM_030157666.1	methyltransferase-like protein 27 (LOC115435338), mRNA	1.4373	5.31951	0.00335577
TRINITY_DN1887_c8_g1	XR_003936814.1	protein-lysine 6-oxidase-like (LOC115429622), transcript variant X2, misc_RNA	1.28777	5.54839	0.00335943
TRINITY_DN2846_c1_g1	XM_030128636.1	sine oculis-binding protein homolog (LOC115415159), transcript variant X2, mRNA	-1.13415	6.3329	0.00348069
TRINITY_DN462_c2_g1	XM_030159557.1	myosin-7 (LOC115436654), mRNA	-1.1117	14.4098	0.00348069
TRINITY_DN1716_c3_g1	XM_030125828.1	Krueppel-like factor 5 (LOC115413071), mRNA	1.12501	5.64482	0.00349302
TRINITY_DN3619_c0_g2	XM_030135251.1	calcium-binding and coiled-coil domain-containing protein 1-like (LOC115420065), mRNA	-1.82116	7.53733	0.00361105
TRINITY_DN3586_c1_g1	XM_030132056.1	uncharacterized LOC115417874 (LOC115417874), mRNA	-1.98285	6.18456	0.00367175
TRINITY_DN6329_c0_g1	XM_030145365.1	Rho guanine nucleotide exchange factor 37 (arhgef37), mRNA	-1.33479	3.83663	0.00374545
TRINITY_DN12882_c0_g1	XM_030149974.1	E3 ubiquitin-protein ligase TRIM39-like (LOC115430086), mRNA	2.36284	1.54266	0.0037508
TRINITY_DN623_c0_g1	XM_030135422.1	interferon-induced GTP-binding protein Mx-like (LOC115420170), mRNA	1.28923	6.59249	0.0037508
TRINITY_DN1051_c0_g2	XM_030125488.1	titin-like (LOC115412831), mRNA	-1.0564	12.595	0.00380929
TRINITY_DN2318_c0_g1	XM_030141785.1	uncharacterized LOC115424487 (LOC115424487), mRNA	1.41754	4.23055	0.00381017
TRINITY_DN15157_c0_g1	XM_030158312.1	kelch-like protein 38 (LOC115435715), mRNA	-2.16707	5.03357	0.00381554
TRINITY_DN22832_c0_g3	XM_030124368.1	uncharacterized protein C2F7.02c-like (LOC115412073), mRNA	-1.13486	5.71612	0.00401371
TRINITY_DN6574_c0_g1	XM_030148497.1	fibrous sheath CABYR-binding protein-like (LOC115428773), transcript variant X8, mRNA	1.26983	5.90347	0.00410562
TRINITY_DN1253_c0_g1	XM_030122108.1	zinc finger protein 395-like (LOC115410442), transcript variant X2, mRNA	-1.13711	5.13137	0.00422708
TRINITY_DN21_c0_g1	XM_030148336.1	membrane-associated guanylate kinase, WW and PDZ domain-containing protein 2-like (LOC115429087), mRNA	-1.24042	5.65557	0.00422708
TRINITY_DN1929_c0_g1	XM_030139525.1	SRSF protein kinase 3-like (LOC115422903), mRNA	-2.54529	1.46439	0.00432534
TRINITY_DN9873_c0_g1	XM_030160973.1	homeobox protein Mohawk-like (LOC115437667), mRNA	1.22517	4.14388	0.00432534
TRINITY_DN94165_c0_g1	XM_030134971.1	twinfilin actin binding protein 2 (twf2), mRNA	-1.55994	6.74505	0.00433875
TRINITY_DN7948_c5_g1	XR_003934956.1	uncharacterized LOC115416346 (LOC115416346), ncRNA	-1.53889	3.62362	0.00461973
TRINITY_DN16399_c1_g1	XM_030134641.1	class E basic helix-loop-helix protein 40-like (LOC115419694), mRNA	-1.22413	3.9742	0.00472493
TRINITY_DN46459_c0_g1	XM_030155549.1	homeobox protein MSX-2-like (LOC115433956), mRNA	2.60037	1.22513	0.00472493
TRINITY_DN20073_c0_g1	XM_030134897.1	synaptogyrin 2 (syngr2), mRNA	-1.03195	6.24806	0.00486533
TRINITY_DN20207_c0_g2	XM_030141334.1	uncharacterized LOC115424214 (LOC115424214), mRNA	-1.18612	9.7696	0.00486533
TRINITY_DN2264_c8_g2	XM_030139385.1	serine/threonine-protein kinase SBK1-like (LOC115422823), transcript variant X1, mRNA	-1.13861	6.73357	0.00486533
TRINITY_DN42020_c0_g1	XM_030134323.1	haloacid dehalogenase-like hydrolase domain-containing 5 (LOC115419509), mRNA	2.93742	1.85272	0.00486533
TRINITY_DN15899_c0_g1	XM_030136577.1	tyrosine aminotransferase (tat), mRNA	2.30829	2.14272	0.00498028
TRINITY_DN1747_c0_g1	XM_030155520.1	serine-rich coiled-coil domain-containing protein 2-like (LOC115433934), transcript variant X4, mRNA	-1.06563	6.78964	0.00498028
TRINITY_DN3297_c2_g2	XM_030148995.1	makorin ring finger protein 1 (mkrn1), mRNA	-1.30517	7.97259	0.00506149
TRINITY_DN481_c0_g1	XM_030122049.1	eukaryotic elongation factor 2 kinase (eef2k), transcript variant X8, mRNA	-1.16246	7.71088	0.00506149
TRINITY_DN64671_c0_g1	XM_030140877.1	nucleoside diphosphate kinase A 2-like (LOC115423821), mRNA	2.26644	2.26945	0.00518431
TRINITY_DN2348_c0_g1	XM_030162367.1	OXA1L mitochondrial inner membrane protein (oxa1l), transcript variant X5, mRNA	-1.05056	5.97271	0.00526576
TRINITY_DN17698_c0_g1	XM_030150372.1	starch binding domain 1 (stbd1), mRNA	1.81657	3.72495	0.00540533
TRINITY_DN742_c0_g1	XM_030142071.1	ral guanine nucleotide dissociation stimulator-like 1 (LOC115424682), transcript variant X1, mRNA	-1.07369	5.61832	0.00540533
TRINITY_DN2656_c4_g1	XM_030152352.1	proprotein convertase subtilisin/kexin type 7 (pcsk7), mRNA	1.00404	6.68899	0.00564768
TRINITY_DN6938_c0_g1	XM_030156690.1	interferon-induced, double-stranded RNA-activated protein kinase-like (LOC115434645), mRNA	1.17854	5.37739	0.00565843
TRINITY_DN462_c0_g1	XM_030134515.1	myosin heavy chain, fast skeletal muscle-like (LOC115419628), mRNA	-1.0394	13.6775	0.00573079
TRINITY_DN1911_c3_g1	XM_030127212.1	tripartite motif-containing protein 35-like (LOC115414025), mRNA	-1.07748	6.71539	0.00575934
TRINITY_DN4777_c1_g1	XM_030146742.1	potassium voltage-gated channel subfamily Q member 4 (kcnq4), mRNA	-1.58262	2.4829	0.0058109
TRINITY_DN7320_c0_g1	XM_030134517.1	myosin heavy chain, fast skeletal muscle-like (LOC115419629), mRNA	-1.03592	10.7486	0.0058109
TRINITY_DN496_c1_g1	XM_030162002.1	segment polarity protein dishevelled homolog DVL-2-like (LOC115438404), mRNA	-1.13385	5.24737	0.00590287
TRINITY_DN11132_c0_g1	XM_030141334.1	uncharacterized LOC115424214 (LOC115424214), mRNA	-1.04091	9.24971	0.00598608
TRINITY_DN16263_c0_g1	XM_030142180.1	ATP-sensitive inward rectifier potassium channel 12-like (LOC115424762), transcript variant X1, mRNA	-1.22152	5.0936	0.00598608
TRINITY_DN1675_c8_g1	XM_030153397.1	EI24 autophagy associated transmembrane protein (ei24), mRNA	-1.36495	3.97937	0.00598608
TRINITY_DN36590_c0_g2	XM_030151236.1	uncharacterized LOC115431008 (LOC115431008), mRNA	-1.57917	4.25225	0.00598608
TRINITY_DN4080_c0_g1	XM_030141273.1	ring finger protein 25 (rnf25), mRNA	-1.03302	4.66926	0.00598608
TRINITY_DN5602_c0_g1	XM_030161913.1	mucin-5AC-like (LOC115438338), partial mRNA	2.22623	3.67178	0.00598608
TRINITY_DN68783_c0_g1	XM_030157475.1	5'-nucleotidase, cytosolic IIIA (nt5c3a), transcript variant X2, mRNA	-1.03284	5.17221	0.00605899
TRINITY_DN110916_c0_g2	XM_030159474.1	tropomyosin alpha-1 chain-like (LOC115436586), transcript variant X3, mRNA	-1.2079	7.69304	0.00616866
TRINITY_DN2431_c0_g1	XM_030159346.1	striated muscle enriched protein kinase (speg), mRNA	-1.4497	6.7155	0.00656454
TRINITY_DN31245_c0_g2	XM_030137769.1	carbonic anhydrase 6-like (LOC115421827), mRNA	1.24613	5.60179	0.0066396
TRINITY_DN965_c0_g2	XM_030141334.1	uncharacterized LOC115424214 (LOC115424214), mRNA	-1.03476	12.1538	0.0066396
TRINITY_DN3796_c1_g1	XM_030150683.1	phospholipid phosphatase 7 (inactive) (plpp7), transcript variant X1, mRNA	-1.45803	3.33268	0.00680157
TRINITY_DN10468_c0_g1	XM_030138025.1	lipopolysaccharide-binding protein-like (LOC115422003), transcript variant X2, mRNA	1.25561	4.54962	0.00689309
TRINITY_DN14900_c0_g3	XM_030147711.1	uncharacterized LOC115428589 (LOC115428589), mRNA	2.89508	0.908216	0.0069702
TRINITY_DN1538_c1_g1	XM_030148995.1	makorin ring finger protein 1 (mkrn1), mRNA	-1.30063	6.79052	0.0069702
TRINITY_DN2550_c0_g1	XM_030154578.1	dystrophin (dmd), transcript variant X13, mRNA	-0.99614	7.53538	0.0069702
TRINITY_DN8641_c2_g1	XM_030148583.1	calcium/calmodulin dependent protein kinase ID (camk1d), mRNA	-1.70541	3.48331	0.0069702
TRINITY_DN2743_c0_g1	XM_030137659.1	solute carrier family 23 member 1-like (LOC115421657), transcript variant X2, mRNA	3.06676	1.56398	0.00734187
TRINITY_DN7025_c0_g1	XM_030150814.1	cardiomyopathy associated 5 (cmya5), mRNA	-1.2367	4.79153	0.00747204
TRINITY_DN1587_c0_g3	XM_030132833.1	actin, alpha cardiac (LOC115418382), mRNA	-1.08811	8.87601	0.00748907
TRINITY_DN11960_c1_g1	XM_030141334.1	uncharacterized LOC115424214 (LOC115424214), mRNA	-1.01831	11.0957	0.00752296
TRINITY_DN4535_c0_g1	XM_030150870.1	growth hormone receptor-like (LOC115430699), transcript variant X2, mRNA	-1.13322	5.73587	0.00752296
TRINITY_DN2658_c2_g1	XM_030123873.1	probable polyketide synthase 1 (LOC115411659), mRNA	-3.75315	4.73941	0.00787797
TRINITY_DN3637_c0_g1	XM_030156372.1	GTP binding protein 2 (gtpbp2), mRNA	-1.05856	4.88842	0.00787797
TRINITY_DN6897_c2_g1	XM_030152339.1	1,4-alpha-glucan branching enzyme 1 (gbe1), mRNA	-1.54377	3.12121	0.00787797
TRINITY_DN93778_c0_g1	XM_030157437.1	myelin basic protein-like (LOC115435181), transcript variant X5, mRNA	-1.06954	4.84412	0.00787797
TRINITY_DN720_c0_g1	XM_030153610.1	THO complex 2 (thoc2), transcript variant X1, mRNA	-1.16033	6.07861	0.00790022
TRINITY_DN8990_c0_g1	XM_030149909.1	RILP-like protein 1 (LOC115430037), transcript variant X2, mRNA	-1.14402	4.82619	0.00804376
TRINITY_DN8469_c7_g1	XM_030126706.1	SPARC related modular calcium binding 1 (smoc1), transcript variant X6, mRNA	1.31902	4.05064	0.00818582
TRINITY_DN34929_c0_g1	XR_003935770.1	uncharacterized LOC115421952 (LOC115421952), ncRNA	-1.22297	9.02454	0.00827556
TRINITY_DN2509_c0_g1	XM_030129194.1	activator of 90 kDa heat shock protein ATPase homolog 1-like (LOC115415569), mRNA	-1.092	4.87374	0.00852959
TRINITY_DN6226_c1_g2	XM_030160632.1	uncharacterized LOC115437407 (LOC115437407), mRNA	1.72771	4.48152	0.00860685
TRINITY_DN7032_c0_g1	XM_030125891.1	cytidine/uridine monophosphate kinase 2 (cmpk2), mRNA	2.29568	2.88684	0.00899141
TRINITY_DN383_c7_g1	XM_030143904.1	metal transporter CNNM4-like (LOC115425995), mRNA	-1.02189	4.95931	0.00906098
TRINITY_DN2549_c0_g1	XM_030148236.1	kelch-like protein 31 (LOC115428964), mRNA	-1.21594	10.6217	0.00954726
TRINITY_DN23293_c0_g1	XM_030137056.1	alpha-1,6-mannosylglycoprotein 6-beta-N-acetylglucosaminyltransferase B-like (LOC115421252), transcript variant X2, mRNA	2.59996	2.66262	0.00980863
TRINITY_DN4338_c0_g1	XM_030134782.1	protein-glutamine gamma-glutamyltransferase 2-like (LOC115419780), mRNA	1.47336	5.85651	0.0103176
TRINITY_DN2949_c1_g1	XM_030148321.1	creatine kinase U-type, mitochondrial-like (LOC115429070), transcript variant X2, mRNA	1.34689	6.63204	0.0104336
TRINITY_DN10694_c0_g1	XM_030151051.1	cAMP-regulated D2 protein-like (LOC115430816), mRNA	2.13448	2.44121	0.0104649
TRINITY_DN296_c0_g1	XM_030132381.1	interferon-induced protein with tetratricopeptide repeats 2-like (LOC115418060), transcript variant X3, mRNA	1.37208	3.56948	0.0105651
TRINITY_DN54185_c0_g1	XM_030124061.1	epithelial stromal interaction 1 (epsti1), transcript variant X1, mRNA	2.05462	2.30323	0.0105666
TRINITY_DN4697_c1_g1	XM_030126506.1	uncharacterized LOC115413563 (LOC115413563), transcript variant X1, mRNA	-1.59143	2.73665	0.010688
TRINITY_DN1205_c0_g1	XM_030126930.1	spectrin beta chain, erythrocytic-like (LOC115413821), transcript variant X2, mRNA	-0.948589	5.65031	0.0111776
TRINITY_DN350_c0_g1	XM_030123565.1	junctophilin 1 (jph1), transcript variant X1, mRNA	-1.07707	7.76241	0.0118546
TRINITY_DN2887_c0_g1	XM_030155371.1	proteasome activator subunit 4 (psme4), mRNA	-1.6393	6.54909	0.0120372
TRINITY_DN4663_c0_g1	XM_030153207.1	heat shock protein family B (small) member 1 (hspb1), mRNA	-0.997319	9.75687	0.0120372
TRINITY_DN8724_c0_g1	XM_030162533.1	actin filament associated protein 1 (afap1), transcript variant X2, mRNA	-1.04746	4.35255	0.0121372
TRINITY_DN1153_c4_g1	XM_030151938.1	ryanodine receptor 1-like (LOC115431526), mRNA	-0.975545	9.98077	0.0127856
TRINITY_DN11559_c0_g1	XM_030142945.1	ubiquitin-associated protein 2-like (LOC115425404), transcript variant X1, mRNA	-0.993369	9.4621	0.0128175
TRINITY_DN182_c0_g1	XM_030155100.1	glycogen phosphorylase, muscle form-like (LOC115433613), mRNA	-0.95504	11.5839	0.0128175
TRINITY_DN55608_c0_g1	XM_030139770.1	elastin microfibril interfacer 3 (emilin3), mRNA	-1.21154	4.05132	0.0130473
TRINITY_DN1490_c0_g1	XM_030155732.1	solute carrier family 25 member 28 (slc25a28), mRNA	-0.907879	6.62947	0.0130518
TRINITY_DN14958_c1_g2	XM_030131143.1	fibroblast growth factor 7 (fgf7), mRNA	-2.24171	1.83316	0.0132429
TRINITY_DN4735_c0_g1	XM_030122263.1	protoheme IX farnesyltransferase, mitochondrial (LOC115410571), mRNA	-0.951888	5.11166	0.0134105
TRINITY_DN1466_c0_g1	XM_030132022.1	HECT and RLD domain containing E3 ubiquitin protein ligase 2 (herc2), transcript variant X2, mRNA	-1.09953	7.41704	0.0134107
TRINITY_DN1576_c0_g1	XM_030151050.1	protein phosphatase 1 regulatory subunit 3C-B-like (LOC115430814), mRNA	1.05888	5.44314	0.0135519
TRINITY_DN1379_c1_g1	XM_030149458.1	leiomodin-2-like (LOC115429754), mRNA	1.05393	5.65665	0.0137352
TRINITY_DN39086_c0_g1	XM_030140342.1	myosin heavy chain, fast skeletal muscle (LOC115423500), mRNA	-0.993204	5.6534	0.0137352
TRINITY_DN4624_c0_g1	XM_030142460.1	chemerin chemokine-like receptor 1 (cmklr1), mRNA	1.3776	3.99626	0.0137352
TRINITY_DN13420_c0_g1	XM_030134517.1	myosin heavy chain, fast skeletal muscle-like (LOC115419629), mRNA	-0.967071	10.5333	0.0148526
TRINITY_DN50864_c0_g1	XM_030162539.1	prospero homeobox protein 1-like (LOC115438748), transcript variant X2, mRNA	-1.65691	2.146	0.0149046
TRINITY_DN1521_c0_g1	XM_030156838.1	transforming acidic coiled-coil containing protein 2 (tacc2), transcript variant X2, mRNA	-0.978425	6.46826	0.0153764
TRINITY_DN295426_c0_g1	XM_030126688.1	fatty acid-binding protein, brain-like (LOC115413669), mRNA	1.87742	2.63066	0.0153764
TRINITY_DN3920_c1_g1	XM_030151196.1	proline rich transmembrane protein 1B-like (LOC115430978), mRNA	0.936406	5.73499	0.0160088
TRINITY_DN4433_c2_g1	XR_003938263.1	uncharacterized LOC115439519 (LOC115439519), ncRNA	-1.06152	3.99653	0.0160255
TRINITY_DN29393_c0_g1	XM_030141859.1	SH3 and cysteine-rich domain-containing protein 2-like (LOC115424530), transcript variant X2, mRNA	-1.24678	4.36382	0.0161569
TRINITY_DN4091_c0_g1	XM_030155033.1	coxsackievirus and adenovirus receptor homolog (LOC115433560), mRNA	1.37617	3.94963	0.0161569
TRINITY_DN4817_c0_g1	XM_030126036.1	adhesion G-protein coupled receptor G2-like (LOC115413293), mRNA	-1.45447	2.67076	0.0164439
TRINITY_DN4278_c0_g1	XM_030133962.1	signal transducer and activator of transcription 1-alpha/beta-like (LOC115419284), transcript variant X1, mRNA	1.02918	5.71377	0.0165093
TRINITY_DN37359_c0_g1	XM_030143113.1	histone-lysine N-methyltransferase SMYD1-like (LOC115425494), transcript variant X2, mRNA	-1.00353	8.80307	0.0166931
TRINITY_DN1197_c1_g1	XM_030134839.1	olfactomedin like 3 (olfml3), mRNA	1.11953	4.99569	0.0167576
TRINITY_DN8303_c0_g2	XM_030159350.1	uncharacterized LOC115436457 (LOC115436457), mRNA	-1.36965	3.80852	0.0170193
TRINITY_DN30_c1_g1	XM_030154843.1	ubiquitin specific peptidase 25 (usp25), mRNA	-1.01273	6.96961	0.0171111
TRINITY_DN1435_c6_g1	XM_030121943.1	LARGE xylosyl- and glucuronyltransferase 2 (LOC115410313), transcript variant X4, mRNA	2.33002	1.42105	0.0175756
TRINITY_DN6847_c1_g1	XM_030146773.1	prostate stem cell antigen (psca), transcript variant X1, mRNA	1.89984	1.55682	0.0177133
TRINITY_DN9616_c0_g1	XM_030151993.1	rho-related GTP-binding protein RhoU-like (LOC115431558), mRNA	0.951487	5.46344	0.0179533
TRINITY_DN491_c0_g1	XM_030130813.1	importin 7 (ipo7), mRNA	-0.892632	8.79042	0.0183686
TRINITY_DN776_c7_g1	XM_030159197.1	lipolysis-stimulated lipoprotein receptor-like (LOC115436348), transcript variant X2, mRNA	-1.01664	6.0857	0.0192458
TRINITY_DN665_c3_g1	XM_030124598.1	phosphatidate phosphatase LPIN1-like (LOC115412201), transcript variant X6, mRNA	-1.49481	2.57364	0.0197364
TRINITY_DN6670_c2_g1	XM_030128356.1	estrogen receptor beta-like (LOC115414970), mRNA	1.70821	3.07807	0.0197798
TRINITY_DN11045_c0_g1	XM_030146410.1	neuralized E3 ubiquitin protein ligase 1B (neurl1b), mRNA	-1.76857	2.179	0.0199538
TRINITY_DN13424_c0_g1	XM_030163034.1	potassium voltage-gated channel subfamily A member 7-like (LOC115439231), transcript variant X3, mRNA	-1.08944	4.23238	0.0199538
TRINITY_DN10859_c0_g1	XM_030144337.1	RasGEF domain family member 1B (rasgef1b), transcript variant X3, mRNA	1.45965	3.32888	0.0204552
TRINITY_DN907_c0_g1	XM_030123158.1	fibronectin-like (LOC115411169), transcript variant X2, mRNA	1.10601	9.88609	0.0204552
TRINITY_DN18375_c0_g1	XM_030139326.1	2-epi-5-epi-valiolone synthase-like (LOC115422784), mRNA	-2.27581	1.68697	0.0208694
TRINITY_DN3675_c0_g1	XM_030153426.1	secretion associated Ras related GTPase 1B (sar1b), mRNA	-2.17512	2.54317	0.0209563
TRINITY_DN32447_c0_g1	XM_030132047.1	FMR1 autosomal homolog 1 (fxr1), transcript variant X2, mRNA	-0.895248	8.85844	0.0210324
TRINITY_DN30119_c0_g1	XM_030156196.1	parkin RBR E3 ubiquitin protein ligase (prkn), transcript variant X3, mRNA	-1.11563	4.17412	0.0211566
TRINITY_DN4041_c0_g1	XM_030134641.1	class E basic helix-loop-helix protein 40-like (LOC115419694), mRNA	-1.0063	6.04165	0.0211566
TRINITY_DN12758_c0_g1	XM_030141196.1	nuclear GTPase SLIP-GC-like (LOC115424089), mRNA	2.71032	2.26974	0.0212338
TRINITY_DN4158_c0_g2	XM_030162873.1	kelch-like protein 33 (LOC115438976), mRNA	-1.92932	4.09587	0.0213089
TRINITY_DN103359_c0_g1	XM_030163220.1	kelch repeat and BTB domain-containing protein 13-like (LOC115439379), mRNA	-1.84209	1.59561	0.0214092
TRINITY_DN14847_c0_g1	XM_030151236.1	uncharacterized LOC115431008 (LOC115431008), mRNA	-1.69502	2.84665	0.0220786
TRINITY_DN689_c56_g1	XM_030127882.1	T-box transcription factor TBX18-like (LOC115414647), mRNA	-1.27266	4.46031	0.0221582
TRINITY_DN25474_c0_g1	XM_030140877.1	nucleoside diphosphate kinase A 2-like (LOC115423821), mRNA	2.46179	0.796285	0.0224806
TRINITY_DN15392_c0_g1	XM_030148506.1	LARGE xylosyl- and glucuronyltransferase 1 (LOC115429229), mRNA	-0.976843	4.84525	0.0225766
TRINITY_DN18008_c0_g1	XM_030147140.1	H-2 class I histocompatibility antigen, Q9 alpha chain-like (LOC115428263), mRNA	2.02501	2.32122	0.0227078
TRINITY_DN4274_c0_g1	XM_030159386.1	ankyrin repeat and SOCS box containing 10 (asb10), transcript variant X2, mRNA	-1.284	4.76507	0.0227078
TRINITY_DN102922_c0_g1	XM_030144767.1	protein NipSnap homolog 3A-like (LOC115426642), mRNA	-2.14582	1.25276	0.0227081
TRINITY_DN5100_c0_g1	XM_030148429.1	tetraspanin 12 (tspan12), transcript variant X2, mRNA	-1.38717	3.76097	0.0227081
TRINITY_DN90_c3_g1	XM_030125047.1	SEC14 and spectrin domain containing 1 (sestd1), mRNA	-0.911782	4.77395	0.0227081
TRINITY_DN163_c11_g2	XM_030162698.1	macrosialin-like (LOC115438844), transcript variant X2, mRNA	1.18171	3.80416	0.0229099
TRINITY_DN34408_c0_g1	XM_030141334.1	uncharacterized LOC115424214 (LOC115424214), mRNA	-0.956216	9.49777	0.0236211
TRINITY_DN5131_c1_g1	XM_030151280.1	zinc finger protein 708-like (LOC115431038), mRNA	-1.03117	4.12752	0.0236227
TRINITY_DN4709_c2_g1	XM_030158898.1	G protein nucleolar 2 (gnl2), mRNA	-0.891999	6.03252	0.0242216
TRINITY_DN2259_c0_g1	XR_003936554.1	uncharacterized LOC115427854 (LOC115427854), ncRNA	-1.12601	5.22428	0.0243133
TRINITY_DN11543_c0_g1	XM_030128391.1	kelch like family member 29 (klhl29), transcript variant X5, mRNA	-1.46386	2.49818	0.0243257
TRINITY_DN42105_c0_g1	XM_030157117.1	receptor activity-modifying protein 1-like (LOC115434962), mRNA	-1.10009	4.49749	0.0248023
TRINITY_DN5357_c3_g1	XM_030159875.1	alanine aminotransferase 2-like (LOC115436901), mRNA	1.36505	3.18148	0.0253881
TRINITY_DN6286_c0_g1	XM_030133365.1	bystin like (bysl), mRNA	-1.09722	4.87096	0.0256022
TRINITY_DN1858_c0_g1	XM_030134526.1	WD repeat-containing protein 1-like (LOC115419635), mRNA	1.37419	2.76088	0.025653
TRINITY_DN1314_c3_g1	XM_030151938.1	ryanodine receptor 1-like (LOC115431526), mRNA	-0.922942	8.69773	0.0265514
TRINITY_DN8321_c0_g1	XM_030138929.1	proteasomal ubiquitin receptor ADRM1-like (LOC115422556), transcript variant X1, mRNA	-0.984388	4.33254	0.0265514
TRINITY_DN162982_c0_g1	XM_030157523.1	NACHT, LRR and PYD domains-containing protein 4E-like (LOC115435242), mRNA	2.04181	1.7143	0.0269774
TRINITY_DN13653_c0_g1	XM_030125674.1	histamine N-methyltransferase (hnmt), transcript variant X2, mRNA	1.85459	2.23076	0.0271509
TRINITY_DN23884_c0_g1	XM_030129354.1	otospiralin-like (LOC115415715), mRNA	-1.24137	3.11351	0.0271509
TRINITY_DN7665_c0_g1	XM_030160611.1	peptidase inhibitor 15-like (LOC115437384), mRNA	1.71335	1.95114	0.0273567
TRINITY_DN1768_c3_g2	XM_030161252.1	myeloid-associated differentiation marker homolog (LOC115437875), transcript variant X2, mRNA	1.0781	4.13759	0.0275817
TRINITY_DN5620_c0_g2	XM_030122348.1	stonustoxin subunit beta-like (LOC115410624), mRNA	-1.84067	7.87369	0.0277571
TRINITY_DN1947_c0_g1	XM_030130942.1	UDP-glucose pyrophosphorylase 2 (ugp2), transcript variant X1, mRNA	-0.88024	7.58727	0.0277716
TRINITY_DN40541_c0_g2	XM_030162977.1	DNA damage inducible transcript 4 like (ddit4l), mRNA	-1.42153	3.90139	0.0277716
TRINITY_DN7767_c1_g1	XM_030152654.1	mth938 domain-containing protein (LOC115431937), mRNA	-1.06564	5.24591	0.0277716
TRINITY_DN18138_c0_g1	XM_030153397.1	EI24 autophagy associated transmembrane protein (ei24), mRNA	-0.917419	7.06505	0.0278509
TRINITY_DN3732_c0_g1	XM_030124586.1	phosphatidate phosphatase LPIN1-like (LOC115412201), transcript variant X4, mRNA	-1.00367	5.45454	0.0278936
TRINITY_DN3170_c0_g1	XR_003937707.1	inactive phospholipase C-like protein 2 (LOC115435535), transcript variant X3, misc_RNA	0.955039	5.19227	0.0279249
TRINITY_DN2481_c0_g1	XM_030161776.1	uncharacterized LOC115438281 (LOC115438281), transcript variant X1, mRNA	-1.20919	8.32283	0.0282339
TRINITY_DN3543_c0_g1	XM_030137498.1	ribosomal L24 domain containing 1 (rsl24d1), mRNA	-1.08469	6.82764	0.0287394
TRINITY_DN22195_c0_g4	XM_030125901.1	radical S-adenosyl methionine domain containing 2 (rsad2), mRNA	2.4333	1.5908	0.028791
TRINITY_DN4948_c1_g1	XR_003935821.1	uncharacterized LOC115422287 (LOC115422287), ncRNA	-1.16182	4.30821	0.0289543
TRINITY_DN3570_c0_g1	XM_030161659.1	liver-expressed antimicrobial peptide 2-like (LOC115438214), transcript variant X2, mRNA	1.84147	5.78374	0.0298
TRINITY_DN5186_c0_g1	XM_030138265.1	ATP-dependent 6-phosphofructokinase, muscle type-like (LOC115422166), mRNA	-0.94024	9.69883	0.0298398
TRINITY_DN7775_c0_g1	XM_030151694.1	A disintegrin and metalloproteinase with thrombospondin motifs 8-like (LOC115431377), mRNA	-0.971492	5.70826	0.0299805
TRINITY_DN1068_c3_g4	XM_030158431.1	sodium/hydrogen exchanger 1-like (LOC115435819), mRNA	2.05857	2.41437	0.0305803
TRINITY_DN8303_c5_g1	XM_030159510.1	cell adhesion molecule 3 (cadm3), transcript variant X6, mRNA	2.1388	1.15842	0.0305803
TRINITY_DN3443_c1_g1	XM_030140486.1	CD9 antigen-like (LOC115423603), transcript variant X1, mRNA	0.883959	7.8474	0.0308896
TRINITY_DN2319_c1_g1	XM_030129977.1	protein phosphatase 1K, mitochondrial-like (LOC115416231), mRNA	-1.99795	4.05926	0.031229
TRINITY_DN88_c1_g1	XM_030159207.1	myomesin 3 (myom3), transcript variant X1, mRNA	-1.27277	8.72952	0.0318513
TRINITY_DN9701_c0_g1	XM_030161915.1	uncharacterized LOC115438340 (LOC115438340), mRNA	-1.55121	2.45941	0.0319139
TRINITY_DN1186_c2_g1	XM_030140327.1	protein FAM13A-like (LOC115423487), mRNA	0.936557	7.13508	0.0326887
TRINITY_DN20566_c0_g1	XM_030141091.1	immunoglobulin lambda-1 light chain-like (LOC115424023), mRNA	-2.6752	1.81326	0.0332188
TRINITY_DN4821_c0_g1	XM_030126043.1	zinc finger FYVE domain-containing protein 1-like (LOC115413300), mRNA	-1.1115	4.26099	0.0335398
TRINITY_DN5847_c0_g1	XM_030126046.1	glutathione-specific gamma-glutamylcyclotransferase 1-like (LOC115413304), mRNA	1.58583	3.03095	0.0337001
TRINITY_DN6048_c0_g1	XM_030122001.1	neuralized E3 ubiquitin protein ligase 2 (neurl2), mRNA	-1.15442	3.61928	0.0337742
TRINITY_DN5041_c0_g2	XM_030157631.1	fucolectin-5-like (LOC115435310), mRNA	1.67625	4.17949	0.0339195
TRINITY_DN1100_c2_g1	XM_030152799.1	cathepsin C (ctsc), mRNA	0.870284	4.94853	0.0343855
TRINITY_DN103_c0_g3	XM_030144135.1	epigen-like (LOC115426146), transcript variant X3, mRNA	-0.991897	5.17682	0.0344947
TRINITY_DN17938_c0_g2	XM_030137337.1	protein arginine N-methyltransferase 7-like (LOC115421445), mRNA	1.94257	1.33273	0.0344947
TRINITY_DN2462_c0_g1	XM_030125562.1	sterile alpha motif domain-containing protein 9-like (LOC115412892), transcript variant X2, mRNA	1.26123	4.59717	0.034555
TRINITY_DN2307_c0_g1	XR_003937894.1	uncharacterized LOC115436996 (LOC115436996), transcript variant X2, ncRNA	1.76677	1.54173	0.0347241
TRINITY_DN3772_c0_g1	XM_030129832.1	alanine aminotransferase 2-like (LOC115416115), mRNA	-0.855439	6.28789	0.0349314
TRINITY_DN528_c0_g2	XM_030137991.1	6-phosphofructo-2-kinase/fructose-2,6-bisphosphatase 1-like (LOC115421971), transcript variant X2, mRNA	-1.46029	4.53721	0.0352925
TRINITY_DN1700_c0_g1	XM_030131313.1	interferon-induced protein 44-like (LOC115417409), mRNA	1.57443	4.90524	0.0357652
TRINITY_DN2270_c0_g2	XM_030134194.1	CCHC-type zinc finger nucleic acid binding protein (cnbp), transcript variant X2, mRNA	-0.880637	4.94923	0.0374119
TRINITY_DN1276_c6_g1	XM_030143657.1	bone morphogenetic protein 1 (bmp1), mRNA	0.940548	6.73052	0.0374319
TRINITY_DN15088_c0_g1	XM_030145747.1	TSC22 domain family protein 3-like (LOC115427254), transcript variant X2, mRNA	0.858112	6.56831	0.0374319
TRINITY_DN923_c1_g1	XM_030161443.1	xin actin-binding repeat-containing protein 1-like (LOC115438011), mRNA	1.77602	9.31228	0.0376783
TRINITY_DN16702_c1_g1	XM_030139655.1	fibulin-2-like (LOC115422991), transcript variant X1, mRNA	1.5557	3.27776	0.0377667
TRINITY_DN15654_c1_g3	XM_030143886.1	2-oxoglutarate and iron dependent oxygenase domain containing 2 (ogfod2), mRNA	1.5703	3.2294	0.0380439
TRINITY_DN88_c4_g1	XM_030158708.1	F-box protein 32 (fbxo32), transcript variant X1, mRNA	-1.94108	7.47484	0.0382887
TRINITY_DN5_c6_g1	XM_030123959.1	Golgi reassembly-stacking protein 1-like (LOC115411739), mRNA	-1.04163	3.66295	0.0390067
TRINITY_DN4268_c0_g1	XM_030143535.1	inactive phospholipid phosphatase 7-like (LOC115425779), mRNA	-0.984714	5.27501	0.0401504
TRINITY_DN60_c0_g1	XM_030159671.1	DnaJ heat shock protein family (Hsp40) member B4 (dnajb4), mRNA	-0.960981	4.34655	0.0402038
TRINITY_DN8012_c11_g1	XM_030162002.1	segment polarity protein dishevelled homolog DVL-2-like (LOC115438404), mRNA	-1.31124	4.13991	0.0402038
TRINITY_DN8723_c1_g2	XM_030130897.1	mucin-17-like (LOC115416990), transcript variant X1, mRNA	-0.863001	7.2673	0.0402038
TRINITY_DN9790_c0_g1	XM_030159809.1	myosin binding protein C, cardiac (mybpc3), mRNA	-1.74893	1.94049	0.0402038
TRINITY_DN218_c3_g2	XM_030163518.1	alpha-tectorin-like (LOC115439650), transcript variant X2, mRNA	-1.19912	5.29369	0.0402174
TRINITY_DN1638_c0_g1	XM_030157586.1	ADAM metallopeptidase with thrombospondin type 1 motif 1 (adamts1), mRNA	0.995522	4.81803	0.0415828
TRINITY_DN3366_c0_g1	XM_030152549.1	von Willebrand factor D and EGF domain-containing protein-like (LOC115431870), mRNA	-1.01931	4.87139	0.0417855
TRINITY_DN4610_c0_g1	XM_030156759.1	muscular LMNA interacting protein (mlip), transcript variant X2, mRNA	-1.21132	8.08491	0.0417855
TRINITY_DN3132_c0_g2	XM_030142621.1	slingshot protein phosphatase 1 (ssh1), transcript variant X2, mRNA	0.976436	3.89401	0.0418854
TRINITY_DN51435_c2_g1	XM_030129717.1	motile sperm domain-containing protein 1-like (LOC115416014), mRNA	-0.869157	4.96703	0.043343
TRINITY_DN4299_c0_g1	XM_030153020.1	mitochondrial ribosomal protein L44 (mrpl44), mRNA	-1.08605	3.44424	0.0456421
TRINITY_DN605_c0_g3	XM_030162951.1	dnaJ homolog subfamily C member 3-like (LOC115439054), mRNA	1.17122	5.16792	0.045776
TRINITY_DN109528_c0_g2	XR_003936729.1	uncharacterized LOC115429115 (LOC115429115), ncRNA	2.39498	1.19232	0.0459582
TRINITY_DN11765_c0_g2	XM_030154412.1	interleukin-1 receptor accessory protein-like 1 (LOC115433144), transcript variant X1, mRNA	-2.27918	0.904902	0.0469058
TRINITY_DN2251_c0_g1	XM_030159197.1	lipolysis-stimulated lipoprotein receptor-like (LOC115436348), transcript variant X2, mRNA	-1.00278	6.50039	0.0469058
TRINITY_DN1589_c0_g1	XM_030161059.1	kidney mitochondrial carrier protein 1 (LOC115437734), mRNA	0.891691	6.4479	0.046965
TRINITY_DN605_c4_g1	XM_030124105.1	parvalbumin-7-like (LOC115411793), transcript variant X2, mRNA	-1.04069	6.91678	0.046965
TRINITY_DN9067_c0_g1	XM_030129725.1	zinc finger CCCH domain-containing protein 3-like (LOC115416025), mRNA	-0.900117	4.93834	0.0470368
TRINITY_DN34114_c0_g1	XM_030131053.1	cysteine rich secretory protein LCCL domain containing 2 (crispld2), mRNA	1.50332	5.4395	0.0478107
TRINITY_DN1424_c0_g1	XM_030124970.1	armadillo repeat containing 8 (armc8), transcript variant X1, mRNA	-1.0482	4.19884	0.0478487
TRINITY_DN302_c3_g4	XM_030159429.1	arylsulfatase I-like (LOC115436560), transcript variant X4, mRNA	2.1556	1.37388	0.0478487
TRINITY_DN8863_c3_g2	XM_030136778.1	mucin-5AC-like (LOC115421070), transcript variant X5, mRNA	-1.17378	4.12551	0.0478487
TRINITY_DN9424_c0_g1	XR_003935081.1	BTB/POZ domain-containing protein KCTD12-like (LOC115417087), transcript variant X2, misc_RNA	0.928645	4.96934	0.0481101
TRINITY_DN7360_c0_g2	XM_030136546.1	aromatase (LOC115420919), mRNA	1.42402	2.24606	0.0482324
