# Supplementary material for: Inconspicuous breeding coloration to conceal eggs during mouthbrooding in male cardinalfish
Source: iScience. 2024 Dec 12;27(12):111490. doi: 10.1016/j.isci.2024.111490 (PMC11700633; doi:10.1016/j.isci.2024.111490)
Supplement: Table S2. DEG list of 3 days MT treatment — Only annotated genes were listed, related to Figures 4 and S6 [file mmc3.xlsx]

## Sheet: Sheet1
Table S2. DEG list of 3day MT treatment. Only annotated genes were listed, related to Figures 4 and S6.
Trinity gene ID	RefseqID	Annotation by blastn against Sphaeramia orbicularis transcriptome	logFC	logCPM	FDR
TRINITY_DN12839_c0_g2	XM_030122631.1	nucleoside diphosphate kinase-like (LOC115410811), transcript variant X2, mRNA	11.1629	4.61568	3.49e-42
TRINITY_DN101_c0_g1	XM_030159870.1	tripartite motif-containing protein 16-like (LOC115436899), mRNA	8.55926	2.09796	9.27e-15
TRINITY_DN21820_c0_g1	XM_030130767.1	RNA-binding protein with multiple splicing-like (LOC115416894), partial mRNA	-8.11399	1.71646	1.1e-10
TRINITY_DN922_c1_g2	XM_030130804.1	family with sequence similarity 214 member A (fam214a), mRNA	-8.29035	1.87844	1.49e-10
TRINITY_DN11431_c0_g1	XM_030161218.1	GREB1 like retinoic acid receptor coactivator (greb1l), transcript variant X7, mRNA	3.33768	3.87824	8.16e-09
TRINITY_DN21820_c0_g3	XM_030130753.1	RNA-binding protein with multiple splicing-like (LOC115416876), partial mRNA	2.6516	2.09664	0.00407984
TRINITY_DN19512_c0_g1	XM_030123728.1	coagulation factor XIII A chain-like (LOC115411538), mRNA	4.3924	7.49931	0.00743538
TRINITY_DN129_c0_g1	XM_030159520.1	microfibril-associated glycoprotein 4-like (LOC115436621), transcript variant X3, mRNA	-4.8319	4.55827	0.0100233
TRINITY_DN1233_c0_g1	XM_030141436.1	sterile alpha motif domain-containing protein 9-like (LOC115424278), mRNA	-3.7977	5.2425	0.013779
TRINITY_DN823_c0_g1	XM_030153505.1	von Willebrand factor A domain-containing protein 7-like (LOC115432594), mRNA	1.81356	3.46455	0.0344272
TRINITY_DN2115_c0_g1	XM_030132928.1	regulator of G-protein signaling 4-like (LOC115418442), mRNA	1.60475	3.97309	0.0388456
TRINITY_DN965_c0_g3	XM_030134515.1	myosin heavy chain, fast skeletal muscle-like (LOC115419628), mRNA	2.08874	2.63675	0.0406079
TRINITY_DN718_c0_g1	XR_003937388.1	uncharacterized LOC115433604 (LOC115433604), ncRNA	5.34035	5.72027	0.0414839
TRINITY_DN5022_c0_g1	XR_003937960.1	uncharacterized LOC115437640 (LOC115437640), ncRNA	-2.26826	1.64932	0.0495069
